# Supplementary material for: Th17-Dependent Nasal Hyperresponsiveness Is Mitigated by Steroid Treatment
Source: Biomolecules. 2022 May 6;12(5):674. doi: 10.3390/biom12050674 (PMC9138412; doi:10.3390/biom12050674)
Supplement: Supplementary file 1 [file biomolecules-12-00674-s001.zip]

Archive with 1 entries (1 files):
- biomolecules-1649944-supplementary.pdf
